# Supplementary material for: Effects of Catfish Egg Lectin on Cancer Cells Differ According to the Globotriaosylceramide Species They Express
Source: Int J Mol Sci. 2025 Sep 23;26(19):9278. doi: 10.3390/ijms26199278 (PMC12525471; doi:10.3390/ijms26199278)
Supplement: Supplementary file 1 [file ijms-26-09278-s001.zip]

Archive with 1 entries (1 files):
- ijms-3806624-supplementary.pdf
